# Supplementary material for: Species–specific crab predation on the hydrozoan clinging jellyfish Gonionemus sp. (Cnidaria, Hydrozoa), subsequent crab mortality, and possible ecological consequences
Source: PeerJ. 2017 Oct 26;5:e3966. doi: 10.7717/peerj.3966 (PMC5660875; doi:10.7717/peerj.3966)
Supplement: Data S1 — Spreadsheet containing predation rates for each crab species at different exposure times, crab sizes (carapace widths), crab status (dead or alive) at the end of the 24-h periods, and Gonionemus field density estimates. [file peerj-05-3966-s001.xlsx]

## Sheet: Sheet1
Raw data for Carman, Grunden & Govindarajan
Blue crabs plus 5 jellyfish
Trial date	Crab sp	CW (mm)	# Gonio offered	# Gonio at 4 min	# Gonio at 15 min	# Gonio at 3 hrs	# Gonio at 24 hrs	Crab status (dead or alive) after 24 hours
2016-06-30	blue	78	5	0		0	0	A
2016-07-05	blue	63	5	0		2	5	A
								2/2 alive
								0% mortality
Green crabs plus 5 jellyfish
Trial date	Crab sp	CW (mm)	# Gonio offered	# Gonio at 4 min	# Gonio at 15 min	# Gonio at 3 hrs	# Gonio at 24 hrs	Crab status (dead or alive) after 24 hours
2016-06-30	green	62	5	0		0	0	A
2016-06-30	green	56	5	0		0	0	A
2016-06-30	green	55	5	0		0	0	A
2016-06-30	green	58	5	0		0	0	A
2016-06-30	green	55	5	0		0	0	A
2016-07-05	green	58	5	0		0	0	A
2016-07-05	green	68	5	0		0	0	A
2016-07-05	green	71	5	0		0	0	A
2016-07-05	green	64	5	0		0	0	A
2016-07-05	green	63	5	0		0	0	A
2016-07-21	green	64	5	0		0	0	A
2016-07-21	green	64	5	0		0	0	A
2016-07-21	green	61	5	0		0	0	A
2016-07-21	green	68	5	0		0	0	A
2016-07-21	green	65	5	0		0	0	A
2016-07-21	green	68	5	0		0	0	D
2016-07-28	green	70	5	0		0	0	A
2016-07-28	green	60	5	0		0	0	A
2016-07-28	green	50	5	0		0	0	A
2016-07-28	green	60	5	0		0	0	A
2016-07-28	green	60	5	0		0	0	D
2016-07-28	green	60	5	0		0	0	D
								19/22 alive
								5% mortality
Controls - Green crabs with no jellyfish
Trial date	Crab sp	CW (mm)	# Gonio offered	# Gonio at 4 min	# Gonio at 15 min	# Gonio at 3 hrs	# Gonio at 24 hrs	Crab status (dead or alive) after 24 hours
2016-06-30	green	55	0					A
2016-06-30	green	59	0					A
2016-07-05	green	64	0					A
2016-07-05	green	63	0					A
2016-07-21	green	66	0					A
2016-07-21	green	67	0					A
2016-07-28	green	80	0					D
2016-07-28	green	60	0					A
								7/8 alive
								12.5% mortality
Spider crabs with 5 jellyfish
Trial date	Crab sp	CW (mm)	# Gonio offered	# Gonio at 4 min	# Gonio at 15 min	# Gonio at 3 hrs	# Gonio at 24 hrs	Crab status (dead or alive) after 24 hours
2016-06-30	spider	66	5	5		5	5	D
2016-06-30	spider	82	5	0		3	5	A
2016-06-30	spider	62	5	0		4	5	A
2016-06-30	spider	54	5	2		5	5	A
2016-06-30	spider	74	5	0		1	3	A
2016-07-05	spider	70	5	0		4	5	A
2016-07-05	spider	69	5	1		5	5	A
2016-07-05	spider	57	5	1		4	5	A
2016-07-05	spider	62	5	0		1	4	D
2016-07-05	spider	70	5	3		4	5	D
2016-07-21	spider	58	5	0		4	5	A
2016-07-21	spider	51	5	0		0	0	D
2016-07-21	spider	50	5	0		5	5	A
2016-07-21	spider	74	5	0		0	3	A
2016-07-21	spider	62	5	1		4	5	A
2016-07-21	spider	68	5	1		2	2	A
2016-07-28	spider	70	5	1		3	3	D
2016-07-28	spider	60	5	3		5	5	A
2016-07-28	spider	80	5	0		1	1	D
2016-07-28	spider	50	5	3		5	5	A
2016-07-28	spider	50	5	1		5	5	A
2016-07-28	spider	50	5	1		2	4	A
Standard deviation				1.36198		1.7507	1.4771	16/22 alive
Mean				1.04545		3.27273	4.09091	27.3% mortality
Controls - spider crabs with no jellyfish
Trial date	Crab sp	CW (mm)	# Gonio offered	# Gonio at 4 min	# Gonio at 15 min	# Gonio at 3 hrs	# Gonio at 24 hrs	Crab status (dead or alive) after 24 hours
2016-06-30	spider	58	0					A
2016-06-30	spider	61	0					A
2016-07-05	spider	53	0					A
2016-07-05	spider	62	0					A
2016-07-21	spider	56	0					A
2016-07-21	spider	52	0					A
2016-07-28	spider	70	0					D
2016-07-28	spider	70	0					A
								7/8 alive
								12.5% mortality
Spider crabs with 10 jellyfish
Trial date	Crab sp	CW (mm)	# Gonio offered	# Gonio at 4 min	# Gonio at 15 min	# Gonio at 3 hrs	# Gonio at 24 hrs	Crab status (dead or alive) after 24 hours
2017-07-07	spider	80	10		3		9	A
2017-07-07	spider	58	10		5		10	A
2017-07-07	spider	85	10		8		10	A
2017-07-07	spider	76	10		1		10	A
2017-07-07	spider	76	10		2		10	A
2017-07-07	spider	75	10		3		10	A
Standard deviation					2.50333		0.408248	6/6 alive
Mean					3.66667		9.83333	0% mortality
Spider crabs with 15 jellyfish
Trial date	Crab sp	CW (mm)	# Gonio offered	# Gonio at 4 min	# Gonio at 15 min	# Gonio at 3 hrs	# Gonio at 24 hrs	Crab status (dead or alive) after 24 hours
2017-07-07	spider	92	15		3		15	A
2017-07-07	spider	71	15		1		15	D
2017-07-07	spider	84	15		0		8	A
2017-07-07	spider	83	15		10		15	A
2017-07-07	spider	84	15		0		13	A
2017-07-07	spider	77	15		2.5		15	D
Standard deviation					3.76497		2.81069	4/6 alive
Mean					2.75		13.5	33.3% mortality
Spider crabs with 20 jellyfish
Trial date	Crab sp	CW (mm)	# Gonio offered	# Gonio at 4 min	# Gonio at 15 min	# Gonio at 3 hrs	# Gonio at 24 hrs	Crab status (dead or alive) after 24 hours
2017-07-18	spider	73	20		10		20	A
2017-07-18	spider	54	20		2		12	A
2017-07-18	spider	55	20		8.5		20	D
2017-07-18	spider	81	20		4		11	D
2017-07-18	spider	64	20		4		20	D
2017-07-18	spider	66	20		6		15	D
Standard deviation					3.02903		4.2269	2/6 alive
Mean					5.75		16.3333	66.7% mortality
Spider crabs with 30 jellyfish
Trial date	Crab sp	CW (mm)	# Gonio offered	# Gonio at 4 min	# Gonio at 15 min	# Gonio at 3 hrs	# Gonio at 24 hrs	Crab status (dead or alive) after 24 hours
2017-07-18	spider	64	30		9		27	D
2017-07-18	spider	74	30		6		25	D
2017-07-18	spider	68	30		15		29	D
2017-07-18	spider	89	30		12		28	D
2017-07-18	spider	60	30		4		26	D
2017-07-18	spider	65	30		5		30	D
Standard deviation					4.32435		1.87083	0/6 alive
Mean					8.5		27.5	100% mortality
Controls - spider crabs with no jellyfish
Trial date	Crab sp	CW (mm)	# Gonio offered	# Gonio at 4 min	# Gonio at 15 min	# Gonio at 3 hrs	# Gonio at 24 hrs	Crab status (dead or alive) after 24 hours
2016-06-30	spider	58	0					A
2016-06-30	spider	61	0					A
2016-07-05	spider	53	0					A
2016-07-05	spider	62	0					A
2016-07-21	spider	56	0					A
2016-07-21	spider	52	0					A
2016-07-28	spider	70	0					D
2016-07-28	spider	70	0					A
2017-07-07	spider	78	0					A
2017-07-07	spider	76	0					A
2017-07-07	spider	74	0					A
2017-07-07	spider	72	0					A
2017-07-07	spider	70	0					A
2017-07-07	spider	78	0					A
2017-07-18	spider	68	0					A
2017-07-18	spider	73	0					A
2017-07-18	spider	74	0					A
2017-07-18	spider	67	0					A
2017-07-18	spider	68	0					A
2017-07-18	spider	63	0					A
Standard deviation								19/20 alive
Mean								5% mortality
Controls - jellyfish with no crabs
Trial date	starting # Gonio	# Gonio after 24 hours
2016-06-30	5	5
2016-06-30	5	5
2016-07-05	5	5
2016-07-05	5	5
2016-07-21	5	5
2016-07-21	5	5
2016-07-28	5	5
2016-07-28	5	5
2017-07-07	10
2017-07-07	10
2017-07-07	15
2017-07-07	15
2017-07-18	20
2017-07-18	20
2017-07-18	30
2017-07-18	30
Gonionemus field density assessments - 3 m x 3 m area
Date	# Gonionemus	search time (minutes)
2017-07-19	38	45
2017-08-07	39	15
2017-08-11
